# Supplementary material for: Disruption of GPR35 Signaling in Bone Marrow-Derived Cells Does Not Influence Vascular Inflammation and Atherosclerosis in Hyperlipidemic Mice
Source: Metabolites. 2021 Jun 23;11(7):411. doi: 10.3390/metabo11070411 (PMC8303390; doi:10.3390/metabo11070411)
Supplement: Supplementary file 1 [file metabolites-11-00411-s001.zip]

Archive with 1 entries (1 files):
- metabolites-1264532-supplementary.pdf
